# Supplementary material for: Effects of Pegylated Interferon Alpha and Ribavirin (pegIFN-α/RBV) Therapeutic Approach on Regulatory T Cells in HCV-Monoinfected and HCV/HIV-Coinfected Patients
Source: Viruses. 2021 Jul 25;13(8):1448. doi: 10.3390/v13081448 (PMC8402834; doi:10.3390/v13081448)
Supplement: Supplementary file 1 [file viruses-13-01448-s001.zip]

Archive with 1 entries (1 files):
- viruses-1283654-supplementary.pdf
